# Supplementary material for: Evidence of Infection with Zoonotic Mosquito-Borne Flaviviruses in Saltwater Crocodiles (Crocodylus porosus) in Northern Australia
Source: Viruses. 2022 May 21;14(5):1106. doi: 10.3390/v14051106 (PMC9144604; doi:10.3390/v14051106)
Supplement: Supplementary file 1 [file viruses-14-01106-s001.zip]

Archive with 2 entries (2 files):
- Table S1. Summary data of 6B6C-1 blocking ELISA and virus neutralisation test 26-04-22.pdf
- Table S2. Frequency of co-infection or cross-reactivity 26-04-22.pdf
